# Supplementary material for: Evaluation of a novel surface-coating formulation with time-extended antimicrobial activity for healthcare environment disinfection
Source: Antimicrob Resist Infect Control. 2023 Nov 23;12:133. doi: 10.1186/s13756-023-01341-w (PMC10666328; doi:10.1186/s13756-023-01341-w)
Supplement: Supplementary file 1 — Supplementary Material 1: Bacterial cell counts on all control surfaces [file 13756_2023_1341_MOESM1_ESM.xlsx]

## Sheet: Sheet1
Laboratory phase			Day 0		Day 1		Day 2		Day 3		Day 5		Day 7
	General testing	Contact times	Recorded value on control slide (log10 converted)	Target value (log10 converted)	Recorded value on control slide (log10 converted)	Target value (log10 converted)	Recorded value on control slide (log10 converted)	Target value (log10 converted)	Recorded value on control slide (log10 converted)	Target value (log10 converted)	Recorded value on control slide (log10 converted)	Target value (log10 converted)	Recorded value on control slide (log10 converted)	Target value (log10 converted)
	Pseudomonas aeruginosa ATCC 9027	5 min	7	7.0-7.6	7.2	7.0-7.6	7.4	7.0-7.6	6.6	6.0-6.6	6.5	6.0-6.6	6.1	6.0-6.6
		15 min	7.2	7.0-7.6	7	7.0-7.6	7.5	7.0-7.6	7.5	7.0-7.6	7.5	7.0-7.6	7.4	7.0-7.6
		30 min	7.1	7.0-7.6	7	7.0-7.6	7.4	7.0-7.6	7.5	7.0-7.6	7.6	7.0-7.6	7.5	7.0-7.6
	MRSA ATCC 33591	5 min	6.5	6.0-6.6	6.1	6.0-6.6	6.6	6.0-6.6	6.3	6.0-6.6	6.3	6.0-6.6	6.1	6.0-6.6
		15 min	7.6	7.0-7.6	6.3	6.0-6.6	6.3	6.0-6.6	6.4	6.0-6.6	6.3	6.0-6.6	6.2	6.0-6.6
		30 min	7.5	7.0-7.6	7.6	7.0-7.6	7.6	7.0-7.6	7.6	7.0-7.6	7.6	7.0-7.6	6.1	6.0-6.6
	Acinetobacter baumannii ATCC 19606	5 min	7	7.0-7.6	7.3	7.0-7.6	7.3	7.0-7.6	7.4	7.0-7.6	7.3	7.0-7.6	7.1	7.0-7.6
		15 min	7.6	7.0-7.6	7.2	7.0-7.6	7.4	7.0-7.6	7	7.0-7.6	7.3	7.0-7.6	7.3	7.0-7.6
		30 min	7.4	7.0-7.6	7	7.0-7.6	7.3	7.0-7.6	7.3	7.0-7.6	7.3	7.0-7.6	7	7.0-7.6
	Klebsiella pneumoniae ATCC BAA-1705	5 min	7.4	7.0-7.6	7.4	7.0-7.6	7.1	7.0-7.6	6.3	6.0-6.6	6.4	6.0-6.6	6.4	6.0-6.6
		15 min	7.1	7.0-7.6	7.6	7.0-7.6	7.4	7.0-7.6	7.4	7.0-7.6	7.2	7.0-7.6	7.3	7.0-7.6
		30 min	7.1	7.0-7.6	7.2	7.0-7.6	7.4	7.0-7.6	7.3	7.0-7.6	7.4	7.0-7.6	7.2	7.0-7.6
	VRE ATCC 51299	5 min	6.3	6.0-6.6	6.2	6.0-6.6	6.4	6.0-6.6	6.3	6.0-6.6	6.1	6.0-6.6	6.2	6.0-6.6
		15 min	6.1	6.0-6.6	6	6.0-6.6	6.1	6.0-6.6	6.4	6.0-6.6	6.1	6.0-6.6	6	6.0-6.6
		30 min	6.1	6.0-6.6	6.1	6.0-6.6	6.1	6.0-6.6	6.3	6.0-6.6	6.1	6.0-6.6	6.1	6.0-6.6
			Day 0		Day 1		Day 2		Day 3		Day 5		Day 7
	Organic challenge with BSA	Contact times	Recorded value on control slide (log10 converted)	Target value (log10 converted)	Recorded value on control slide (log10 converted)	Target value (log10 converted)	Recorded value on control slide (log10 converted)	Target value (log10 converted)	Recorded value on control slide (log10 converted)	Target value (log10 converted)	Recorded value on control slide (log10 converted)	Target value (log10 converted)	Recorded value on control slide (log10 converted)	Target value (log10 converted)
	Pseudomonas aeruginosa ATCC 9027	15 min	6.3	6.0-6.6	6.2	6.0-6.6	6	6.0-6.6	6	6.0-6.6	6.4	6.0-6.6	6.5	6.0-6.6
		30 min	6.1	6.0-6.6	6.5	6.0-6.6	6.2	6.0-6.6	6.2	6.0-6.6	6.2	6.0-6.6	6.4	6.0-6.6
	MRSA ATCC 33591	15 min	6.2	6.0-6.6	6.3	6.0-6.6	6.4	6.0-6.6	6.3	6.0-6.6	6.1	6.0-6.6	6.1	6.0-6.6
		30 min	6.5	6.0-6.6	6.3	6.0-6.6	6.4	6.0-6.6	6.3	6.0-6.6	6.2	6.0-6.6	6.1	6.0-6.6
			Day 0		Day 1		Day 2		Day 3		Day 5		Day 7
	Successive inocula challenge	Contact times	Recorded value on control slide (log10 converted)	Target value (log10 converted)	Recorded value on control slide (log10 converted)	Target value (log10 converted)	Recorded value on control slide (log10 converted)	Target value (log10 converted)	Recorded value on control slide (log10 converted)	Target value (log10 converted)	Recorded value on control slide (log10 converted)	Target value (log10 converted)	Recorded value on control slide (log10 converted)	Target value (log10 converted)
	Pseudomonas aeruginosa ATCC 9027	15+15 min	6.0	6.0-6.6	6.1	6.0-6.6	6	6.0-6.6	6.4	6.0-6.6	6.2	6.0-6.6	6	6.0-6.6
	MRSA ATCC 33591	15+15 min	6.4	6.0-6.6	6.1	6.0-6.6	6	6.0-6.6	6	6.0-6.6	6	6.0-6.6	6.2	6.0-6.6
			Day 0
	Dry abrasion challenge	Contact times	Recorded value on control slide (log10 converted)	Target value (log10 converted)
	Pseudomonas aeruginosa ATCC 9027	30 min	6.1	6.0-6.6
	MRSA ATCC 33591	30 min	6.4	6.0-6.6
			Day 0		Day 1		Day 2		Day 3		Day 5		Day 6		Day 7
Modeled environmental experiment	General OxiLast testing in a hospital room	Tested surface	Recorded value on control area (log10 converted)	Target value (log10 converted)	Recorded value on control area (log10 converted)	Target value (log10 converted)	Recorded value on control area (log10 converted)	Target value (log10 converted)	Recorded value on control area (log10 converted)	Target value (log10 converted)	Recorded value on control area (log10 converted)	Target value (log10 converted)	Recorded value on control area (log10 converted)	Target value (log10 converted)	Recorded value on control area (log10 converted)	Target value (log10 converted)
	Klebsiella pneumoniae ATCC BAA-1705	Cabinet	6.1	6.0-6.6	5.8	6.0-6.6	5.9	6.0-6.6	5.6	6.0-6.6	nt	6.0-6.6	5.8	6.0-6.6	6.1	6.0-6.6
		Bedrail	6.0	6.0-6.6	6.0	6.0-6.6	5.9	6.0-6.6	5.9	6.0-6.6	6.1	6.0-6.6	5.6	6.0-6.6	6.1	6.0-6.6
		Windowsill	5.9	6.0-6.6	5.9	6.0-6.6	5.9	6.0-6.6	5.8	6.0-6.6	nt	6.0-6.6	5.3	6.0-6.6	5.9	6.0-6.6
	MRSA ATCC 33591	Cabinet	6.1	6.0-6.6	5.8	6.0-6.6	5.9	6.0-6.6	5.6	6.0-6.6	nt	6.0-6.6	5.8	6.0-6.6	6.1	6.0-6.6
		Bedrail	6.1	6.0-6.6	5.9	6.0-6.6	6.1	6.0-6.6	6.2	6.0-6.6	5.8	6.0-6.6	5.9	6.0-6.6	5.8	6.0-6.6
		Windowsill	5.8	6.0-6.6	6	6.0-6.6	6.3	6.0-6.6	5.9	6.0-6.6	5.8	6.0-6.6	nt	6.0-6.6	6.2	6.0-6.6
			Day 0			Day 1
	Routine disinfectacnt comparison	Tested surface	Recorded duplicate values on control area (log10 converted)		Target value (log10 converted)	Recorded duplicate values on control area (log10 converted)		Target value (log10 converted)
	Klebsiella pneumoniae ATCC BAA-1705	Cabinet	5.94571	5.89625	6.0-6.6	5.8	5.8	6.0-6.6
		Bedrail	6	5.94201	6.0-6.6	6	5.7	6.0-6.6
		Windowsill	6.05595	5.92298	6.0-6.6	5.9	5.7	6.0-6.6
	MRSA ATCC 33591	Cabinet	6.1	5.9	6.0-6.6	5.9	5.6	6.0-6.6
		Bedrail	6	6.1	6.0-6.6	5.9	5.8	6.0-6.6
		Windowsill	5.9	6.3	6.0-6.6	6	5.8	6.0-6.6
			Day 0		Day 1		Day 3
	OxiLast coating testing with hospital isolates	Tested surface	Recorded value on control area (log10 converted)	Target value (log10 converted)	Recorded value on control area (log10 converted)	Target value (log10 converted)	Recorded value on control area (log10 converted)	Target value (log10 converted)
	Klebsiella pneumoniae hospital isolate	Cabinet	5.9	6.0-6.6	6.1	6.0-6.6	5.8	6.0-6.6
		Bedrail	5.9	6.0-6.6	5.9	6.0-6.6	6.0	6.0-6.6
	MRSA hospital isolate	Cabinet	6.0	6.0-6.6	6.2	6.0-6.6	6.1	6.0-6.6
		Bedrail	6.1	6.0-6.6	6.1	6.0-6.6	6	6.0-6.6
			Day 0		Day 1		Day 3
	OxiLast coating testing with hospital isolates	Tested surface	Recorded value on control area (log10 converted)	Target value (log10 converted)	Recorded value on control area (log10 converted)	Target value (log10 converted)	Recorded value on control area (log10 converted)	Target value (log10 converted)
	Klebsiella pneumoniae ATCC BAA-1705	Cabinet	5.7	6.0-6.6	6.1	6.0-6.6	5.9	6.0-6.6
		Bedrail	5.8	6.0-6.6	6.1	6.0-6.6	6.1	6.0-6.6
	MRSA ATCC 33591	Cabinet	6.0	6.0-6.6	6.1	6.0-6.6	6.1	6.0-6.6
		Bedrail	5.9	6.0-6.6	6.2	6.0-6.6	6.1	6.0-6.6
